# Supplementary material for: Correlation of Different Non-Invasive Neuromonitoring Tools Assessing Intracranial Hemodynamics
Source: Brain Sci. 2025 Jun 30;15(7):710. doi: 10.3390/brainsci15070710 (PMC12293322; doi:10.3390/brainsci15070710)
Supplement: Supplementary file 1 [file brainsci-15-00710-s001.zip]

Archive with 1 entries (1 files):
- brainsci-3696084-supplementary.pdf
